# Supplementary material for: Long non-coding RNAs in plants: emerging modulators of gene activity in development and stress responses
Source: Planta. 2020 Oct 24;252(5):92. doi: 10.1007/s00425-020-03480-5 (PMC7585572; doi:10.1007/s00425-020-03480-5)
Supplement: Supplementary file 1 — Supplementary file1 (XLSX 15 kb) [file 425_2020_3480_MOESM1_ESM.xlsx]

## Sheet: S1
Supplemental Table: Examples of functionally characterized lncRNAs in plants. (Ath: Arabidopsis thaliana; Osa: Oryza sativa; Zma: Zea mays; Tae: Triticum aestivum; Sly: Solanum lycopersicum; Bra: Brassica rapa)
LncRNA name	Other names	species	Validation of lncRNA	Function	Mechanism	Reference
IPS1	AF236376/At3g09922	Ath	overexpression	phosphate balance	inhibition of miR399 activity	(Franco-Zorrilla et al. 2007)
At4-3	AF055372/At5g03545	Ath	-	phosphate balance	-	(Franco-Zorrilla et al. 2007)
At4-2	AY334555	Ath	-	phosphate balance	-	(Franco-Zorrilla et al. 2007)
At4-1	AY536062	Ath	-	phosphate balance	-	(Franco-Zorrilla et al. 2007)
TER2	HQ401285	Ath	-	RNA subunits of telomerase	POT1a binds TER1
TER1	HQ401284	Ath	-	RNA subunits of telomerase	POT1a binds TER1
TAR-224		Ath	T-DNA insertion or RNA-interference knockdown lines	responsive to pathogen attack	-	(Zhu et al. 2014)
TAR-191		Ath	T-DNA insertion or RNA-interference knockdown lines	responsive to pathogen attack	-	(Zhu et al. 2014)
RD29A	AB428729	Ath	-	abiotic stress	-	(Matsui et al. 2008)
LINC-AP2	At4NC069370	Ath	overexpression	floral structure distortion	-	(Gao et al. 2016)
HID1	KM044009	Ath	T-DNA, overexpression	photomorphogenesis	associates with the chromatin of the first intron of PIF3	(Wang et al. 2014)
enod40	MSTRG.918, Group331	Ath	-	symbiotic interaction	A novel RNA binding protein interacting with the enod40 RNA, MtRBP1	(Campalans et al. 2004)
CYP707A1		Ath	-	abiotic stress	-	(Matsui et al. 2008)
COOLAIR	GQ352646(long)/GQ342259(short)	Ath	overexpression	vernalization	Recruitment of the Polycomb machinery	(Swiezewski et al. 2009)
COLDWRAP		Ath	overexpression	vernalization	Chromatin Loop Formation; Polycomb-binding	(Kim and Sung 2018)
COLDAIR	HG975388/AY303835(Arabidopsis thaliana ecotype Shakhdara FLOWERING LOCUS C gene, intron 1)	Ath	RNA interference (RNAi)	vernalization	Recruitment of the Polycomb machinery	(Heo and Sung 2011)
ASL		Ath	-	vernalization	-	(Shin and Chekanova 2014)
ASCO-RNA	lnc351,npc351,CNT0045024	Ath	overexpression	alternative splicing	ASCO long noncoding RNA interacts with NSRs	(Bardou et al. 2014)
APOLO	AT2G34655,NPC34,npcRNA034	Ath	RNA interference (RNAi)	Auxin Response	chromatin loop
AtR8	AB646770,AtTR	Ath	-	hypoxic stress-responsive	-	(Ariel et al. 2014)
AtR18	AB646771	Ath	-	abiotic stress responses	-	(Ariel et al. 2014)
AtCR20-1	D79218, AT5G48870,MSTRG18989	Ath	-	stress responses	-	(Macintosh et al. 2001)
FLINC	AtLnc428	Ath	overexpression	flowering	-	(Severing et al. 2018)
DRIR		Ath	T-DNA insertion	abiotic stress	-	(Qin et al. 2017)
ELENA1		Ath	KD and OX	plant innate immunity	interacts with Mediator subunit 19a (MED19a), FIBRILLARIN 2 (FIB2)	(Seo et al. 2017)
AG-incRNA4		Ath	RNAi	flower development	Recruitment of the Polycomb machinery	(Wu et al. 2018)
GUT15	At2g18440	Ath	-	-	-	(Plewka et al. 2018)
SVALKA	At4g07395	Ath	T-DNA	cold acclimation	RNAPII collision	(Kindgren et al. 2018)
MAS	NAT-lncRNA_2962	Ath	amiRNA	vernalization	interacting with WDR5a	(Zhao et al.)
FLORE	AT1G69572	Ath	T-DNA insertion	photoperiodic flowering	antisense to CDF5	(Henriques et al. 2017)
T5120	TCONS_00005120	Ath	overexpression	nitrate response	-	(Liu et al. 2019)
TE-lincRNA11195		Ath	T-DNA insertion	resistance to abscisic acid	-	(Wang et al. 2017)
asHSFB2a		Ath	overexpression	heat response	antisense to HSFB2a	(Wunderlich et al. 2014)
ZPR4		Ath		stress responses		(Di et al. 2014)
asDOG1		Ath	RNA interference, T-DNA insertion	seed dormancy	cis-acting	(Fedak et al. 2016)
CNI1-AS1		Ath		salt	cis-acting	(Wibowo et al. 2016)
AtTR	AB646770.1	Ath			interacting with TERT	(Song et al. 2019)
BcMF11	DN237921	Bra		pollen development		(Wang 2013)
BoNR8		Bra	overexpression	seed Germination		(Wu et al. 2019)
GhlncNAT‐ANX2		cotton	VIGS	resistance to fungal disease		(Zhang et al. 2018b)
GhlncNAT‐RLP7		cotton	VIGS	resistance to fungal disease		(Zhang et al. 2018b)
XLOC_409583		cotton	VIGS	cotton seedling height		(Zhao et al. 2018)
LINC02		cotton		fibre development	precursors of miR397	(Wang et al. 2015b)
lncRNA973		cotton	Overexpression, VIGS	salt stress	miR399	(Zhang et al. 2019)
SUF	SUPPRESSOR OF FEMINIZATION	liverwort	transcription start site (TSS) of SUF in the wild-type males using genome editing	sexual dimorphism	antisense to MpFGMYB	(Hisanaga et al. 2019)
ENOD40		Medicago truncatula	overexpression	nodule development	binds with the RNA binding protein 1 (RBP1)	(Campalans et al. 2004)
MuLnc1		Mulberry		Environmental stresses	PhasiRNAs	(Gai et al. 2018)
TL	Os12g0124900/AK106719	Osa	RNA interference; overexpression	leaf morphological development	antisense to OsMYB60	(Liu et al. 2018)
LAIR	JX512726	Osa	35S::LAIR and 35S::anti-LAIR	grain yield	LAIR binds histone modification proteins OsMOF and OsWDR5 , bind 5′ and 3′ untranslated regions of LRK1 gene	(Wang et al.)
LDMAR	Transcript-1/pms3/JQ317784 (Nongken 58) and JQ317785 (Nongken 58S)	Osa	overexpression	male sterility	RNA-directed DNA methylation	(Ding et al. 2012a)
PMS1T	Pms1/KX578835 and KX578836 (PMS1T in 58S and MH63)	Osa	overexpression	male sterility	phased small-interfering RNAs	(Fan et al. 2016)
XLOC_057324		Osa	T-DNA insertion	panicle development and fertility		(Zhang et al. 2014)
NATPHO1;2	AK071338	Osa	overexpression	Phosphate Homeostasis and Plant Fitness	Translational Enhancer for Its Cognate mRNA	(Ma et al. 2008)
OsPI1	OsIPS2, IPS2, Os01g0838350	Osa		phosphate starvation		(Wasaki et al. 2003)
MIKKI	LOC_Os06g02304	Osa		root development	eTMs	(Cho and Paszkowski 2017)
ALEX1	XLOC_437338	Osa	T‐DNA insertion,overexpression	asmonate Pathway and Disease Resistance		(Yu et al. 2019)
P/TMS12-1	LDMAR,Os12g0545900	Osa	overexpression	Photoperiod- and thermo-sensitive genic male sterility		(Zhou et al. 2012)
Ef-cd	Os03g0122500/AK242050	Osa	T-DNA insertion	rice maturity duration	antisense to OsSOC1	(Fang et al. 2019)
OsIPS1	Os03g0146800	Osa				(Franco-Zorrilla et al. 2007)
LNC1	TCONS_00694050	sea buckthorn	VIGS	anthocyanin biosynthesis	endogenous target mimics of miR156a	(Zhang et al. 2018a)
LNC2	TCONS_00438839	sea buckthorn	VIGS	anthocyanin biosynthesis	endogenous target mimics of miR828a	(Zhang et al. 2018a)
LncRNA33732		Sly	overexpression, artificial miRNA	resistance to pathogens		(Cui et al. 2019)
lncRNA23468		Sly	overexpression,Virus-induced gene silencing (VIGS)	resistance to pathogens	decoying miR482b	(Jiang et al. 2019)
lncRNA1459		Sly	CRISPR/Cas9,VIGS	fruit ripening		(Li et al. 2018)
lncRNA1840		Sly	VIGS	fruit ripening		(Zhu et al. 2015b)
SlLNR1	BE460238	Sly	overexpression	resistance to pathogens	lncRNA interacts with the IR-derived vsRNAs	(Yang et al. 2019)
slylnc0049		Sly	VIGS	resistance to pathogens		(Wang et al. 2015a)
TPS11	Solyc03g098010	Sly		phosphate starvation		(Liu et al. 1997)
lncRNA16397		Sly	Overexpression	resistance to Phytophthora infestans		(Cui et al. 2017)
Slylnc0195		Sly	VIGS	in response to TYLCV infection	target mimic of miR166	(Wang et al. 2015a)
slylnc1077		Sly	VIGS	in response to TYLCV infection	target mimic of miR 399	(Wang et al. 2015a)
lncRNA‐314		Sly				(Wang et al. 2015c)
ncRNA-W6 (ncW6)		sunflower			contributing to het-siRNA, altering chromatin topology at HaWRKY6 locus	(Gagliardi et al. 2019)
WSGAR	Contig35990	Tae	overexpression	Seed Germination	PhasiRNAs	(Huang et al. 2017)
Iw1	KX823910	Tae	VIGS	waxes	miRNA precursor	(Huang et al. 2017)
PILNCR1	lncRNA819	Zma	-	Low Phosphate Tolerance	PILNCR1-miR399	(Du et al. 2018)
Zm401	AY911609	Zma	RNAi	tapetum and microspore development, floret formation		(Gibberellin et al. 2018)
MLNC3.2		apple		anthocyanin accumulation	eTMs for miRNA156a	(Yao 2019)
MLNC4.6		apple		anthocyanin accumulation	eTMs for miRNA156a	(Yao 2019)
